# Supplementary material for: DBSCAN and GIE, Two Density-Based “Grid-Free” Methods for Finding Areas of Endemism: A Case Study of Flea Beetles (Coleoptera, Chrysomelidae) in the Afrotropical Region
Source: Insects. 2021 Dec 13;12(12):1115. doi: 10.3390/insects12121115 (PMC8708620; doi:10.3390/insects12121115)
Supplement: Supplementary file 1 [file insects-12-01115-s001.zip]

Archive with 10 entries (7 files):
- insects-1490988/
- insects-1490988/Supplementary_Material_File_S1_Supplementary References.pdf
- __MACOSX/
- __MACOSX/insects-1490988/
- __MACOSX/insects-1490988/._Supplementary_Material_File_S1_Supplementary References.pdf
- insects-1490988/Supplementary_Material_File_S2_CLUENDA Tool for ArcGis Pro.tbx
- __MACOSX/insects-1490988/._Supplementary_Material_File_S2_CLUENDA Tool for ArcGis Pro.tbx
- insects-1490988/Supplementary_Material_File_S3_List of sinendemisms in the AoEs.pdf
- __MACOSX/insects-1490988/._Supplementary_Material_File_S3_List of sinendemisms in the AoEs.pdf
- __MACOSX/._insects-1490988
